# Supplementary material for: Ginsenoside Rh2 Regulates PI3K/AKT Signaling, Metabolic Pathways, and the Gut Microbiota for Coronary Heart Disease Therapy
Source: Int J Mol Sci. 2026 Jun 5;27(11):5133. doi: 10.3390/ijms27115133 (PMC13257083; doi:10.3390/ijms27115133)
Supplement: Supplementary file 1 [file ijms-27-05133-s001.zip]

Archive with 1 entries (1 files):
- ijms-4333386-supplementary.pdf
